# Supplementary material for: Acute administration of Manning compound during the spawning period reduces reproductive success in female zebrafish
Source: Front Endocrinol (Lausanne). 2026 Apr 30;17:1771879. doi: 10.3389/fendo.2026.1771879 (PMC13171328; doi:10.3389/fendo.2026.1771879)
Supplement: SUPPLEMENTAL FILE S5 — Axis loading of Principal Component Analysis of all assessed courtship behaviours of physiological saline i.p. injected and 5 ng/g bw MC i.p. injected groups across experiments 1 and 2. [file DataSheet1.csv]

	PC1	PC2
Time to 1st oviposition in s	0.386994652	-0.032315143
No of chasing events	-0.263042007	-0.668362527
No of circling events	-0.440473004	0.03724389
No of quivering events	-0.345470739	0.558559926
No of oviposition events	-0.466736982	-0.0363503
Chasing duration	-0.361264518	-0.376502472
No of touching events	-0.345430283	0.309508498
